# Supplementary material for: Slow-paced breathing reduces anxiety and enhances midfrontal alpha asymmetry, buffering responses to aversive visual stimuli
Source: Front Hum Neurosci. 2025 Jul 14;19:1605862. doi: 10.3389/fnhum.2025.1605862 (PMC12301348; doi:10.3389/fnhum.2025.1605862)
Supplement: Supplementary file 1 [file Table_1.xlsx]

## Sheet: Sheet
Supplementary Table S2. Detailed Results of Linear Mixed-Effects Models for All Outcomes
Outcome	Predictor	Estimate (B)	Std. Error (SE)	t-value	p-value
STAI-S	(Intercept)	7.6	2.98	2.55	.014 *
	Intervention (SB vs. RB)	-4.55	1.07	-4.24	< .001 ***
	Time (Post-stimuli vs. Post-task)	6.24	1.07	5.83	< .001 ***
	Baseline (Pre-task STAI-S)	0.85	0.07	11.56	< .001 ***
	Intervention × Time	0.65	1.51	0.43	0.671
	Model Fit: Rm2​=.78, Rc2​=.85
rLFA at F4-F3	(Intercept)	-0.04	0.04	-0.99	0.33
	Intervention (SB vs. RB)	0.14	0.05	3.01	.004 **
	Time (Post-stimuli vs. Post-task)	-0.02	0.05	-0.35	0.728
	Baseline (Pre-task F4-F3)	0.75	0.1	7.92	< .001 ***
	Intervention × Time	-0.03	0.06	-0.4	0.689
	Model Fit: Rm2​=.66, Rc2​=.81
rLFA at F8-F7	(Intercept)	0.05	0.07	0.74	0.466
	Intervention (SB vs. RB)	0.01	0.07	0.11	0.914
	Time (Post-stimuli vs. Post-task)	-0.11	0.07	-1.54	0.132
	Baseline (Pre-task F8-F7)	0.36	0.12	3.09	.004 **
	Intervention × Time	0.14	0.11	1.36	0.18
	Model Fit: Rm2​=.20, Rc2​=.46
RMSSD	(Intercept)	4.09	2.89	1.42	0.167
	Intervention (SB vs. RB)	-7.98	1.85	-4.31	< .001 ***
	Time (Post-stimuli vs. Post-task)	2.57	1.85	1.39	0.171
	Baseline (Pre-task RMSSD)	0.9	0.07	12.34	< .001 ***
	Intervention × Time	8.58	2.62	3.28	.002 **
	Model Fit: Rm2​=.80, Rc2​=.85
LF/HF Ratio	(Intercept)	1.11	0.83	1.34	0.186
	Intervention (SB vs. RB)	1.23	1.01	1.22	0.231
	Time (Post-stimuli vs. Post-task)	-0.53	1	-0.53	0.598
	Baseline (Pre-task LF/HF)	0.74	0.21	3.47	.002 **
	Intervention × Time	-0.7	1.42	-0.49	0.624
	Model Fit: Rm2​=.23, Rc2​=.36
Respiratory Rate	(Intercept)	5.19	2.21	2.35	.024 *
	Intervention (SB vs. RB)	-1.4	1.26	-1.11	0.273
	Time (Post-stimuli vs. Post-task)	1.17	1.25	0.93	0.355
	Baseline (Pre-task RR)	0.67	0.12	5.6	< .001 ***
	Intervention × Time	1.19	1.77	0.67	0.505
	Model Fit: Rm2​=.40, Rc2​=.47
CVRR	(Intercept)	9.92	2.84	3.49	.001 **
	Intervention (SB vs. RB)	6.44	2.21	2.91	.005 **
	Time (Post-stimuli vs. Post-task)	-1.64	2.15	-0.77	0.448
	Baseline (Pre-task CVRR)	0.29	0.15	1.93	.059 .
	Intervention × Time	-2.35	3.04	-0.77	0.443
	Model Fit: Rm2​=.15, Rc2​=.62
ETCO₂	(Intercept)	13.35	3.56	3.75	< .001 ***
	Intervention (SB vs. RB)	-1.63	0.57	-2.88	.006 **
	Time (Post-stimuli vs. Post-task)	-0.04	0.57	-0.07	0.943
	Baseline (Pre-task ETCO₂)	0.66	0.08	7.85	< .001 ***
	Intervention × Time	1.91	0.8	2.38	.021 *
	Model Fit: Rm2​=.45, Rc2​=.76
Notes: SB = Slow-paced Breathing, RB = Resting Breathing. Intervention was coded with RB as the reference group. Time was coded with Post-task as the reference level. *p<.05, **p<.01, ***p<.001, .p<.10. Rm2​: marginal R-squared (variance explained by fixed effects); Rc2​: conditional R-squared (variance explained by both fixed and random effects).
