# Supplementary material for: Slow-paced breathing reduces anxiety and enhances midfrontal alpha asymmetry, buffering responses to aversive visual stimuli
Source: Front Hum Neurosci. 2025 Jul 14;19:1605862. doi: 10.3389/fnhum.2025.1605862 (PMC12301348; doi:10.3389/fnhum.2025.1605862)
Supplement: Supplementary file 2 [file Table_2.xlsx]

## Sheet: Sheet1
Supplementary Table S1. IAPS image numbers used in the study.
Set	Image Number	Description	Valence mean (SD)	Arousal mean (SD)
A	3062	Mutilation	2.21(1.41)	5.70(2.60)
A	3064	Mutilation	1.45(0.97)	6.41(2.62)
A	3005.1	OpenGrave	1.63(1.19)	6.20(2.54)
A	3100	BurnVictim	1.60(1.07)	6.49(2.23)
A	6834	Police	3.69(1.77)	5.77(1.76)
A	3150	Mutilation	2.26(1.57)	6.55(2.20)
A	3053	BurnVictim	1.31(0.97)	6.91(2.57)
A	9414	Execution	2.06(1.48)	6.49(2.26)
A	3015	Accident	1.83(1.19)	5.54(2.74)
A	9433	DeadMan	2.39(1.38)	5.00(2.65)
A	3195	Stitches	2.06(1.23)	6.36(2.25)
A	3071	Mutilation	2.06(1.59)	6.61(2.13)
A	6550	Attack	2.73(2.38)	7.09(1.98)
A	2703	SadChildren	1.91(1.26)	5.78(2.25)
A	9252	DeadBody	1.98(1.59)	6.64(2.33)
A	3069	Mutilation	1.70(1.41)	7.03(2.41)
A	3213	Surgery	2.96(1.94)	6.82(2.00)
A	2352.2	BloodyKiss	2.09(1.50)	6.25(2.10)
A	9183	HurtDog	1.69(1.10)	6.58(2.12)
A	3212	Surgery	2.79(1.67)	6.57(1.99)
B	9420	Soldier	2.96(1.44)	5.10(2.02)
B	3225	Mutilation	1.82(1.22)	5.95(2.46)
B	9253	Mutilation	2.00(1.19)	5.53(2.40)
B	3261	Tumor	1.82(1.34)	5.75(2.64)
B	3061	Mutilation	2.32(1.61)	5.28(2.60)
B	9187	InjuredDog	2.64(1.79)	6.23(1.70)
B	3051	Mutilation	2.56(1.74)	5.23(2.46)
B	9410	Soldier	1.96(1.56)	6.38(2.26)
B	3266	Injury	1.56(0.98)	6.79(2.09)
B	9413	Hanging	1.76(1.08)	6.81(2.09)
B	3102	BurnVictim	1.62(1.39)	5.88(2.79)
B	9635.1	ManOnFire	1.90(1.31)	6.54(2.27)
B	9040	StarvingChild	1.67(1.07)	5.82(2.15)
B	3400	SeveredHand	2.35(1.90)	6.91(2.22)
B	6312	Abduction	2.48(1.52)	6.37(2.30)
B	3250	OpenChest	3.78(1.72)	6.29(1.63)
B	3000	Mutilation	1.59(1.35)	7.34(2.27)
B	6350	Attack	1.90(1.29)	7.29(1.87)
B	3001	HeadlessBody	1.62(1.14)	6.64(2.54)
B	3010	Mutilation	1.71(1.19)	7.16(2.24)
Note. Valence, arousal, and dominance scores are based on normative data from the IAPS Technical Manual (Lang, Bradley, & Cuthbert, 2008).
